# Supplementary material for: The Assessment of Methyl Methanesulfonate Absorption by Amphipods from the Environment Using Lux-Biosensors
Source: Biosensors (Basel). 2024 Sep 5;14(9):427. doi: 10.3390/bios14090427 (PMC11430740; doi:10.3390/bios14090427)
Supplement: Supplementary file 1 [file biosensors-14-00427-s001.zip]

Archive with 1 entries (1 files):
- biosensors-3154342-supplementary.pdf
